# Supplementary material for: Detection of mutational patterns in cell‐free DNA of colorectal cancer by custom amplicon sequencing
Source: Mol Oncol. 2019 Jul 19;13(8):1669–83. doi: 10.1002/1878-0261.12539 (PMC6670011; doi:10.1002/1878-0261.12539)
Supplement: Supplementary file 2 — Table S1. List and characteristics of primers in the amplicon panel. [file MOL2-13-1669-s002.xlsx]

## Sheet: Primer
Supplementary Table 1: List and characteristics of primer used in the amplicon panel
No.	Gene	No. of Hotspot	amplicon name	Hotspot	genome position of hotspot (GRCh38)	amplicon sequence	amplicon length	primer length	GC %	primer	primer Sequence	primer-name	multiplex reaction
1	SMAD4	2	SMAD4_2	D537	18:51078418	AAATTCACTTACACCGGGCCCTCCAGCTCCTAGACGAAGTACTTCATACCATGCCGATTGCAGACCCACAACCTTTAGAC TGAGGTCTTTTACCGTTGGGGCCCTTAACCTTA	113	20	50	Left Primer	AAATTCACTTACACCGGGCC	FW_LB_SMAD4_2	2
								20	55	Right Primer	TAAGGTTAAGGGCCCCAACG	RV_LB_SMAD4_2	2
2	FBXW7	2	FBXW7_2	R505, R479	4:152326137	TCTGCAGAGTTGTTAGCGGTTCTCGAGATGCCACTCTTAGGGTTTGGGATATTGAGACAGGCCAGTGTTTACATGTTTTG ATGGGTCATGTTGCAGCAGTCCGCTGTGTTCAATATGATGGCAGGAGGGTTGTT	134	20	50	Left Primer	TCTGCAGAGTTGTTAGCGGT	FW_LB_FBXW7_2	3
								20	50	Right Primer	AACAACCCTCCTGCCATCAT	RV_LB_FBXW7_2	3
3	TP53	1	TP53_1	R273, R282	17:7673802	GGACCTGATTTCCTTACTGCCTCTTGCTTCTCTTTTCCTATCCTGAGTAGTGGTAATCTACTGGGACGGAACAGCTTTGA GGTGCGTGTTTGTGCCTGTCCTGGGAGAGACCGGCGCACAGAGGAAGAGAATCTCCGCAAGAAAGGGGAG	150	21	52.38	Left Primer	GGACCTGATTTCCTTACTGCC	FW_LB_TP53_1	6
								19	57.89	Right Primer	CTCCCCTTTCTTGCGGAGA	RV_LB_TP53_1	6
4	TP53	2	TP53_2	R248, G245	17:7674220	TTGGCTCTGACTGTACCACCATCCACTACAACTACATGTGTAACAGTTCCTGCATGGGCGGCATGAACCGGAGGCCCATC CTCACCATCATCACACTGGAAGACTCCAGGTCAGGAGCCACTTG	124	20	55	Left Primer	TTGGCTCTGACTGTACCACC	FW_LB_TP53_2	6
								19	63	Right Primer	CAAGTGGCTCCTGACCTGG	RV_LB_TP53_2	6
5	TP53	3	TP53_3	R175	17:7675088	TGGCCATCTACAAGCAGTCACAGCACATGACGGAGGTTGTGAGGCGCTGCCCCCACCATGAGCGCTGCTCAGATAGCGAT GGTGAGCAGCTGGGGCTGGAGAGACGACAGGGCTGGTTGCCCAGGGTCCCCAGGCCTCTGATTCCTCACTGA	152	20	50	Left Primer	TGGCCATCTACAAGCAGTCA	FW_LB_TP53_3	5
								20	55	Right Primer	TCAGTGAGGAATCAGAGGCC	RV_LB_TP53_3	5
6	TP53	4	TP53_4	R213, R196	17:7674894	GGCCTCTGATTCCTCACTGATTGCTCTTAGGTCTGGCCCCTCCTCAGCATCTTATCCGAGTGGAAGGAAATTTGCGTGTG GAGTATTTGGATGACAGAAACACTTTTCGACATAGTGTGGTGGTGCCCTATGAGCCGCCTGAGGTCTGGTTTGCAACTGG	160	20	55	Left Primer	GGCCTCTGATTCCTCACTGA	FW_LB_TP53_4	6
								20	55	Right Primer	CCAGTTGCAAACCAGACCTC	RV_LB_TP53_4	6
7	APC	1	APC_1	1245-1273	5:112839327...112839413	CAGAGTAGAAGTGGTCAGCCTCAAAAGGCTGCCACTTGCAAAGTTTCTTCTATTAACCAAGAAACAATACAGACTTATTG TGTAGAAGATACTCCAATATGTTTTTCAAGATGTAGTTCATTATCATCTTTGTCATCAGCTGAAGATGAAATAGGATGTA ATCAGACGACACAGG	175	20	55	Left Primer	CAGAGTAGAAGTGGTCAGCC	FW_LB_APC_1	5
								22	50	Right Primer	CCTGTGTCGTCTGATTACATCC	RV_LB_APC_1	5
8	APC	2	APC_2	R213*	5:112780895	TTGGAATATGAAGCAAGGCAAATCAGAGTTGCGATGGAAGAACAACTAGGTACCTGCCAGGATATGGAAAAACGAGCACA GGTAAGTTACTTGTTTCTAAGTGATAAAACAGCGA	115	20	40	Left Primer	TTGGAATATGAAGCAAGGCA	FW_LB_APC_2	6
								23	34.78	Right Primer	TCGCTGTTTTATCACTTAGAAAC	RV_LB_APC_2	6
9	APC	4	APC_4	R876*	5:112838220	GAGAGAACGCGGAATTGGTCTAGGCAACTACCATCCAGCAACAGAAAATCCAGGAACTTCTTCAAAGCGAGGTTTGCAGA TCTCCACCACTGCAGCCCAGATTGCCAAAGTCAT	114	20	55	Left Primer	GAGAGAACGCGGAATTGGTC	FW_LB_APC_4	6
								20	50	Right Primer	ATGACTTTGGCAATCTGGGC	RV_LB_APC_4	6
10	APC	5	APC_5	R1114*	5:112838934	TGGACAGCAGGAATGTGTTTCTCCATACAGGTCACGGGGAGCCAATGGTTCAGAAACAAATCGAGTGGGTTCTAATCATG GAATTAATCAAAATGTAAGCCAGTCTTTGTGTCAAGAAGA	120	21	47.62	Left Primer	TGGACAGCAGGAATGTGTTTC	FW_LB_APC_5	5
								22	45.45	Right Primer	TCTTCTTGACACAAAGACTGGC	RV_LB_APC_5	5
11	APC	6	APC_6	R1450*	5:112839942	AAGCCCCAGTGATCTTCCAGATAGCCCTGGACAAACCATGCCACCAAGCAGAAGTAAAACACCTCCACCACCTCCTCAAA CAGCTCAAACCAAGCGAGAAGTACCTAAAAATAAAGCACCTACTGCTGAAAAGAGAGAGAGTGGACCTAAGCAAGCT	157	20	55	Left Primer	AAGCCCCAGTGATCTTCCAG	FW_LB_APC_6	5
								20	50	Right Primer	AGCTTGCTTAGGTCCACTCT	RV_LB_APC_6	5
12	APC	7	APC_7	Q1378*, Q1367	5:112839726	GGTGCTCAGACACCCAAAAGTCCACCTGAACACTATGTTCAGGAGACCCCACTCATGTTTAGCAGATGTACTTCTGTCAG TTCACTTGATAGTTTTGAGAGTCGTTCGATTGCCAGCTCCGTTCAGAGTGAACCATGCAGTGGAATGGTAAGTGGC	156	20	55	Left Primer	GGTGCTCAGACACCCAAAAG	FW_LB_APC_7	5
								20	55	Right Primer	GCCACTTACCATTCCACTGC	RV_LB_APC_7	5
13	APC	8	APC_8	Q1294*	5:112839474	ATCATCTTTGTCATCAGCTGAAGATGAAATAGGATGTAATCAGACGACACAGGAAGCAGATTCTGCTAATACCCTGCAAA TAGCAGAAATAAAAGAAAAGATTGGAACTAGGTCAGCTGAAGATCCTGTGAGCGAAGTTCCA	142	21	38.1	Left Primer	ATCATCTTTGTCATCAGCTGA	FW_LB_APC_8	5
								20	50	Right Primer	TGGAACTTCGCTCACAGGAT	RV_LB_APC_8	5
14	NRAS	1	NRAS_1	G12, G13	1:114716126	ACAAACTGGTGGTGGTTGGAGCAGGTGGTGTTGGGAAAAGCGCACTGACAATCCAGCTAATCCAGAACCACTTTGTAGAT GAATATGATCCCACCATAGAGGTGAGGCCCAGTG	114	20	50	Left Primer	ACAAACTGGTGGTGGTTGGA	FW_LB_NRAS_1	4
								20	60	Right Primer	CACTGGGCCTCACCTCTATG	RV_LB_NRAS_1	4
15	NRAS	2	NRAS_2	Q61	1:114713915	CACACCCCCAGGATTCTTACAGAAAACAAGTGGTTATAGATGGTGAAACCTGTTTGTTGGACATACTGGATACAGCTGGA CAAGAAGAGTACAGTGCCATGAGAGACCAATACATGAGGACAGGCGAAGGCTTCCTCTGTGTATTTGCCA	150	20	55	Left Primer	CACACCCCCAGGATTCTTAC	FW_LB_NRAS_2	1
								21	47.619	Right Primer	TGGCAAATACACAGAGGAAGC	RV_LB_NRAS_2	1
16	BRAF	1	BRAF_1	V600E	7:140753336	GCTCTGATAGGAAAATGAGATCTACTGTTTTCCTTTACTTACTACACCTCAGATATATTTCTTCATGAAGACCTCACAGT AAAAATAGGTGATTTTGGTCTAGCTACAGTGAAATCTCGATGGAGTGGGTCCCATCAGTTTGAACAGTTGTCTGGATCCA TTTTGTGGATGG	172	27	40.7407	Left Primer	GCTCTGATAGGAAAATGAGATCTACTG	FW_LB_BRAF_1	1
								24	45.8333	Right Primer	CCATCCACAAAATGGATCCAGACA	RV_LB_BRAF_1	1
17	KRAS	1	KRAS_1	G12	12:25245350	ATTATAAGGCCTGCTGAAAATGACTGAATATAAACTTGTGGTAGTTGGAGCTGGTGGCGTAGGCAAGAGTGCCTTGACGA TACAGCTAATTCAGAATCATTTTGTGGACGAATATGATCCAACAATAGAGGTAAATCTTGTTTTAATATGCATATTACTG GTGCAGGACC	170	27	37.037	Left Primer	ATTATAAGGCCTGCTGAAAATGACTGA	FW_LB_KRAS_1	4
								21	52.381	Right Primer	GGTCCTGCACCAGTAATATGC	RV_LB_KRAS_1	4
18	PIK3CA	1	PIK3CA_1	R88	3:179199088	ACTCAAGAAGCAGAAAGGGAAGAATTTTTTGATGAAACAAGACGACTTTGTGACCTTCGGCTTTTTCAACCCTTTTTAAA AGTAATTGAACCAGTAGGCAACCG	104	22	45.4545	Left Primer	ACTCAAGAAGCAGAAAGGGAAG	FW_LB_PIK3CA_1	4
								20	50	Right Primer	CGGTTGCCTACTGGTTCAAT	RV_LB_PIK3CA_1	4
19	PIK3CA	2	PIK3CA_2	E545, E542, Q546	3:179218303	CAGAGTAACAGACTAGCTAGAGACAATGAATTAAGGGAAAATGACAAAGAACAGCTCAAAGCAATTTCTACACGAGATCC TCTCTCTGAAATCACTGAGCAGGAGAAAGATTTTCTATGGAGTCACAGGTAAGTGCT	137	25	44	Left Primer	CAGAGTAACAGACTAGCTAGAGACA	FW_LB_PIK3CA_2	3
								20	50	Right Primer	AGCACTTACCTGTGACTCCA	RV_LB_PIK3CA_2	3
20	PIK3CA	3	PIK3CA_3	E726	3:17922114	TAGGCAAGTCGAGGCAATGGAAAAGCTCATTAACTTAACTGACATTCTCAAACAGGAGAAGAAGGATGAAACACAAAAGG TGTGTGACTCTAGTTTGTGTTTGAGACTCTTTTCACTGCAGTGGGGCAGAGTTGTTTAGAAGCC	144	20	55	Left Primer	TAGGCAAGTCGAGGCAATGG	FW_LB_PIK3CA_3	4
								21	52.381	Right Primer	GGCTTCTAAACAACTCTGCCC	RV_LB_PIK3CA_3	4
21	PIK3CA	4	PIK3CA_4	H1047	3:179234297	TGCATACATTCGAAAGACCCTAGCCTTAGATAAAACTGAGCAAGAGGCTTTGGAGTATTTCATGAAACAAATGAATGATG CACATCATGGTGGCTGGACAACAAAAATGGATTGGATCTTCCACACAATTAAACAGCATGC	141	21	42.8571	Left Primer	TGCATACATTCGAAAGACCCT	FW_LB_PIK3CA_4	3
								24	41.6667	Right Primer	GCATGCTGTTTAATTGTGTGGAAG	RV_LB_PIK3CA_4	3
22	GNAS	1	GNAS_1	R201	20:58909366	CTGTTTCGGTTGGCTTTGGTGAGATCCATTGACCTCAATTTTGTTTCAGGACCTGCTTCGCTGCCGTGTCCTGACTTCTG GAATCTTTGAGACCAAGTTCCAGGTGGACAAAGTCAACTTCCA	123	20	50	Left Primer	CTGTTTCGGTTGGCTTTGGT	FW_LB_GNAS_1	3
								21	47.619	Right Primer	TGGAAGTTGACTTTGTCCACC	RV_LB_GNAS_1	3
23	ERBB3	1	ERBB3_1	P104	12:56085070	GGATTCGAGAAGTGACAGGCTATGTCCTCGTGGCCATGAATGAATTCTCTACTCTACCATTGCCCAACCTCCGCGTGGTG CGAGGGACCCAGGTCTACGATGGGAAGTTTGC	112	20	55	Left Primer	GGATTCGAGAAGTGACAGGC	FW_LB_ERBB3_1	1
								21	52.381	Right Primer	GCAAACTTCCCATCGTAGACC	RV_LB_ERBB3_1	1
24	APC	3	APC_3	R564*	5:112828919	AGGTTATTGCGAGTGTTTTGAGGAATTTGTCTTGGCGAGCAGATGTAAATAGTAAAAAGACGTTGCGAGAAGTTGGAAGT GTGAAAGCATTGATGGAATG	100	23	43.48	Left Primer	CAGGTTATTGCGAGTGTTTTGAG	FW_LB_APC_3	6
								25	40	Right Primer	ATTCCATCAATGCTTTCACACTTCC	RV_LB_APC_3	6
25	TYMS	1	TYMS_1	G143R	18:662293	CAAGGGAGTGAAAATCTGGGATGCCAATGGATCCCGAGACTTTTTGGACAGCCTGGGATTCTCCACCAGAGAAGAAGGGG ACTTGGGCCCAGTTTATGGCTTCCAGTGGAGGCATTTTGGGGCAGAATACAGAGATATGGAATCAGGTGAGGAGATAGAA CAATGCCT	168	23	48	Left Primer	CCAAGGGAGTGAAAATCTGGGAT	FW_LB_TYMS_1	4
								23	48	Right Primer	GGCATTGTTCTATCTCCTCACCT	RV_LB_TYMS_1	4
26	DPYD	1	DPYD_1	R561Q	1:97515784	TGTAGAAATGGCCGGATTGAAGTTTATAAATCCTTTTGGTCTTGCTAGCGCAACTCCAGCCACCAGCACATCAATGATTC GAAGAGCTTTTGAAGCTGGATGGGGTTTTGCCCTCACCAAAACTTTCTCT	130	23	48	Left Primer	GTGTAGAAATGGCCGGATTGAAG	FW_LB_DPYD_1	1
								23	43	Right Primer	GAGAAAGTTTTGGTGAGGGCAAA	RV_LB_DPYD_1	1
27	DPYD	2	DPYD_2	P1010H	1:97079025	GTCTCAGTGTTTGCCCTATTGTCGACTGCATCAAAATGGTTTCCAGGACAACACCTTATGAACCAAAGAGAGGCGTACCC TTATCTGTGAATCCGGTGTGTTAAGGTGATT	111	23	43	Left Primer	TGTCTCAGTGTTTGCCCTATTGT	FW_LB_DPYD_2	2
								23	43	Right Primer	ATCACCTTAACACACCGGATTCA	RV_LB_DPYD_2	2
28	UPP1	1	UPP1_1	R297Q	7:48108314	TGTGTCACCCTCCTGAACCGCCTGGAAGGGGACCAGATCAGCAGCCCTCGCAATGTGCTCAGCGAGTACCAGCAGAGGCC GCAGCGGCTGGTGAGCTACTTCATCAAGAAGAAACTGAGCAAGGCCTGAGCGCTGCCCTGCACCTCCGCAGACCTGCTGT GATGACTTGCCATTA	175	20	60	Left Primer	GTGTGTCACCCTCCTGAACC	FW_LB_UPP1_1	1
								22	50	Right Primer	AATGGCAAGTCATCACAGCAGG	RV_LB_UPP1_1	1
29	TYMP	1	TYMP_1	R81W	22:50529312	TACCAGGGGCCATGCTGATGGCCATCCGACTTCGGGGCATGGATCTGGAGGAGACCTCGGTGCTGACCCAGGCCCTGGCT CAGTCGGGACAGCAGCTGGAGTGGCCAGAGGCCTGGCGCCAGCAGCTTGTGGACAAGCATTCCACAGGGG	150	20	55	Left Primer	ATACCAGGGGCCATGCTGAT	FW_LB_TYMP_1	3
								20	55	Right Primer	CCCTGTGGAATGCTTGTCCA	RV_LB_TYMP_1	3
30	SMAD2	1	SMAD2_1	S464*	18:47841840	CTCTACAGTGGTTGGACAAAGTATTAACTCAGATGGGATCCCCTTCAGTGCGTTGCTCAAGCATGTCATAAAGCTTCACC AATCAAGTCCCATGAAAAGACTTAATGTAACAACTCTTCTGTCATAGCATTGTGTGTGGTCC	142	23	48	Left Primer	CCTCTACAGTGGTTGGACAAAGT	FW_LB_SMAD2_1	2
								23	48	Right Primer	GACCACACACAATGCTATGACAG	RV_LB_SMAD2_1	2
31	SMAD3	1	SMAD3_1	R268H	15:67181385	ATCTCCTACTACGAGCTGAACCAGCGCGTCGGGGAGACATTCCACGCCTCGCAGCCATCCATGACTGTGGATGGCTTCAC CGACCCCTCCAATTCGGAGCGCTTCTGCCTAGGGCTGCTCTCCAATGTCAACAGGAATGCAGC	143	23	52	Left Primer	CATCTCCTACTACGAGCTGAACC	FW_LB_SMAD3_1	2
								23	48	Right Primer	CTGCATTCCTGTTGACATTGGAG	RV_LB_SMAD3_1	2
32	KRAS	2	KRAS_2	A59T, Q61H	12:25227349	TCCAGACTGTGTTTCTCCCTTCTCAGGATTCCTACAGGAAGCAAGTAGTAATTGATGGAGAAACCTGTCTCTTGGATATT CTCGACACAGCAGGTCAAGAGGAGTACAGTGCAATGAGGGACCAGTACATGAGGACTGGGGAGGGCTTTCTTTGTGTATT TGCCA	165	23	48	Left Primer	ATCCAGACTGTGTTTCTCCCTTC	FW_LB_KRAS_2	2
								23	43	Right Primer	GGCAAATACACAAAGAAAGCCCT	RV_LB_KRAS_2	2
33	PTEN	1	PTEN_1	R130	10:87933147	GTGAAGATCTTGACCAATGGCTAAGTGAAGATGACAATCATGTTGCAGCAATTCACTGTAAAGCTGGAAAGGGACGAACT GGTGTAATGATATGTGCATATTTATTACATCGGGGCAAATTTTTAAAGGCACAAGAGGCCCTAGATTTCTAT	152	23	43	Left Primer	TGTGAAGATCTTGACCAATGGCT	FW_LB_PTEN_1	6
								23	48	Right Primer	TAGAAATCTAGGGCCTCTTGTGC	RV_LB_PTEN_1	6
34	TGFBR2	2	TGFBR2_2	R528H	3:30691478	GTGTGAGACGTTGACTGAGTGCTGGGACCACGACCCAGAGGCCCGTCTCACAGCCCAGTGTGTGGCAGAACGCTTCAGTG AGCTGGAGCATCTGGACAGGCTCTCGGGGAGGAGCTGCTCGGAGGAGAAGATTCCTGAAGACGGCTCCCTAAACACTACC AAATA	165	22	50	Left Primer	TGTGTGAGACGTTGACTGAGTG	FW_LB_TGFBR2_2	3
								23	48	Right Primer	ATTTGGTAGTGTTTAGGGAGCCG	RV_LB_TGFBR2_2	3
35	MLH1	3	MLH1_3	V384D	3:37025749	ACCTCGTCTTCTACTTCTGGAAGTAGTGATAAGGTCTATGCCCACCAGATGGTTCGTACAGATTCCCGGGAACAGAAGCT TGATGCATTTCTGCAGCCTCTGAGCAAACCCCTGTCCAGTCAGCCCCAGGCCATTGTCACAGAGGATAAGA	151	23	48	Left Primer	GACCTCGTCTTCTACTTCTGGAA	FW_LB_MLH1_3	3
								23	48	Right Primer	CTTATCCTCTGTGACAATGGCCT	RV_LB_MLH1_3	3
36	PMS2	1	PMS2_1	R563	7:5987078	CCATTCAAACCAGGAAGATACCGGATGTAAATTTCGAGTTTTGCCTCAGCCAACTAATCTCGCAACCCCAAACACAAAGC GTTTTAAAAAAGAAGAAATTCTTTCCAGTTCTGACATTTGTCAAAAGTTAGTAAATACTCAGGACATGTCAGCCTCT	157	23	48	Left Primer	GCCATTCAAACCAGGAAGATACC	FW_LB_PMS2_1	4
								23	48	Right Primer	GAGGCTGACATGTCCTGAGTATT	RV_LB_PMS2_1	4
37	MLH3	1	MLH3_1	E586, S587	14:75047901	TACTGAAGTGGGATGCCAGCCTCTGCCTTTTGCAACAACATTATGGGGAGTACATAGTGCTCAGACAGAGAAAGAGAAAA AAAAAGAATCTAGCAATTGTGGAAGAAGAAATGTTTTTAGTTATGGGCGAGTTAAATTATGTTCCAC	147	21	57	Left Primer	CTACTGAAGTGGGATGCCAGC	FW_LB_MLH3_1	3
								23	39	Right Primer	TGGAACATAATTTAACTCGCCCA	RV_LB_MLH3_1	3
38	SMAD4	1	SMAD4_1	R361, R356	18:51065548	TAGGAGAGACATTTAAGGTTCCTTCAAGCTGCCCTATTGTTACTGTTGATGGATACGTGGACCCTTCTGGAGGAGATCGC TTTTGTTTGGGTCAACTCTCCAATGTCCACAGGACAGAAGCCATTGAGAGAGCAAGGTATTGATTGTATAGT	152	20	35	Left Primer	TAGGAGAGACATTTAAGGTT	FW_LB_SMAD4_1	4
								21	33.3	Right Primer	ACTATACAATCAATACCTTGC	RV_LB_SMAD4_1	4
39	TGFBR2	1	TGFBR2_1	K128, P129	3:30650380	ATAACACTAGAGACAGTTTGCCATGACCCCAAGCTCCCCTACCATGACTTTATTCTGGAAGATGCTGCTTCTCCAAAGTG CATTATGAAGGAAAAAAAAAAGCCTGGTGAGACTTTCTTCATGTGTTCCTGTAGCTCTGATGAGTGCAATGACAACATCA TCTTCTCAGAA	171	21	38.1	Left Primer	ATAACACTAGAGACAGTTTGC	FW_LB_TGFBR2_1	2
								19	36.8	Right Primer	TTCTGAGAAGATGATGTTG	RV_LB_TGFBR2_1	2
40	MLH1	1	MLH1_1	R226, I219V	3:37012099	GAGAGACAGTAGCTGATGTTAGGACACTACCCAATGCCTCAACCGTGGACAATATTCGCTCCATCTTTGGAAATGCTGTT AGTCGGTATGTCGATAACCTATATAAAAAAATCTTTTACATTTATTATCTTGGTTTATCATTCCATCACATT	152	21	42.9	Left Primer	GAGAGACAGTAGCTGATGTTA	FW_LB_MLH1_1	4
								20	30	Right Primer	AATGTGATGGAATGATAAAC	RV_LB_MLH1_1	4
41	MLH1	2	MLH1_2	N158	3:37008833	GAAAAATCAATCTTCTGTTCAGGTGGAGGACCTTTTTTACAACATAGCCACGAGGAGAAAAGCTTTAAAAAATCCAAGTG AAGAATATGGGAAAATTTTGGAAGTTGTTGGCAGGTACAGTCCAAAATCTGGGAGTGGGTCTCTGAGATTTGTCATCAAA GTAATGTGTTCTAG	174	20	30	Left Primer	GAAAAATCAATCTTCTGTTC	FW_LB_MLH1_2	4
								22	31.8	Right Primer	CTAGAACACATTACTTTGATGA	RV_LB_MLH1_2	4
42	MSH6	1	MSH6_1	F1088	2:47803508	TTAACAGATGTTTTACTGTGCCTGGCTAACTATAGTCGAGGGGGTGATGGTCCTATGTGTCGCCCAGTAATTCTGTTGCC GGAAGATACCCCCCCCTTCTTAGAGCTTAAAGGATCACGCCATCCTTGCATTACGAAGACTTTTTTTGGAGATGATTTTA TTCCTA	166	21	33.3	Left Primer	TTAACAGATGTTTTACTGTGC	FW_LB_MSH6_1	3
								20	30	Right Primer	TAGGAATAAAATCATCTCCA	RV_LB_MSH6_1	3
43	FBXW7	1	FBXW7_1	R465	4:152328232	TCATCATTAGTGGATCTACAGATCGGACACTCAAAGTGTGGAATGCAGAGACTGGAGAATGTATACACACCTTATATGGG CATACTTCCACTGTGCGTTGTATGCATCTTCATGAAAAAAGGTAAGGGAAAATCTTGTCATGGTTGGGACTTCTTCCTCT ATTATTG	167	21	38.1	Left Primer	TCATCATTAGTGGATCTACAG	FW_LB_FBXW7_1	2
								21	38.1	Right Primer	CAATAATAGAGGAAGAAGTCC	RV_LB_FBXW7_1	2
